# Supplementary material for: TSPO Deficiency Exacerbates GSDMD-Mediated Macrophage Pyroptosis in Inflammatory Bowel Disease
Source: Cells. 2022 Mar 2;11(5):856. doi: 10.3390/cells11050856 (PMC8909696; doi:10.3390/cells11050856)
Supplement: Supplementary file 1 [file cells-11-00856-s001.zip]

Archive with 1 entries (1 files):
- cells-1486829-supplementary.pdf
